# Supplementary material for: Nay to Prey: Challenging the View of Horses as a “Prey” Species
Source: Animals (Basel). 2025 Feb 22;15(5):641. doi: 10.3390/ani15050641 (PMC11898186; doi:10.3390/ani15050641)
Supplement: Supplementary file 1 [file animals-15-00641-s001.zip]

Archive with 1 entries (1 files):
- animals-3417651-supplementary.pdf
